# Supplementary material for: HIRA stabilizes skeletal muscle lineage identity
Source: Nat Commun. 2021 Jun 8;12:3450. doi: 10.1038/s41467-021-23775-9 (PMC8187366; doi:10.1038/s41467-021-23775-9)
Supplement: Supplementary file 4 — Source Data [file 41467_2021_23775_MOESM4_ESM.xlsx]

## Sheet: Fig. 1b
	C2C12	Hira KO
	70.1754	3.44828
	56.8627	14.2857
	60.7143	0
	73.913	3.44828

## Sheet: Fig. 1c
	C2C12	Hira KO
	0.49068	0.428529
	1.02936	0.236803
	1.19378	0.09954
	0.609376	0.372468

## Sheet: Fig. 1e
	C2C12	Hira KO
	37.0588	2.85714
	28.1437	8.10811
	17.2358	8.06452
	19.1147	8.98876
	27.5252	7.40741
	31.1445

## Sheet: Fig. 1h
	Fold Change		1		2		3		4		5		10
		Up in Hira KO	Down in Hira KO	Up in Hira KO	Down in Hira KO	Up in Hira KO	Down in Hira KO	Up in Hira KO	Down in Hira KO	Up in Hira KO	Down in Hira KO	Up in Hira KO	Down in Hira KO
	Number of genes	4035	4828	601	283	130	101	67	45	69	73	18	47

## Sheet: Fig. 1i
GO Term	muscle tissue morphogenesis	outflow tract morphogenesis	cardiac muscle tissue morphogenesis	ventricular cardiac muscle tissue morphogenesis	regulation of cardiac muscle tissue growth	regulation of cardiocyte differentiation	positive regulation of blood circulation	muscle organ morphogenesis	positive regulation of vascular smooth muscle cell proliferation	cardiac ventricle morphogenesis	fibroblast growth factor receptor signaling pathway	cranial skeletal system development	regulation of cardiac muscle contraction	regulation of striated muscle tissue development	embryonic skeletal system development
Fold Enrichment	7.21	7.08	7.03	6.94	6.84	6.79	6.72	6.57	6.57	6.49	6.42	4.88	4.74	4.03	3.64

## Sheet: Fig. 1j
GO Term	synaptic transmission	regulation of neuronal synaptic plasticity	synapse assembly	synapse organization	positive regulation of synaptic transmission	positive regulation of neuron projection development	blood vessel morphogenesis	blood vessel development	cardiovascular system development	vasculature development	regulation of neuron projection development	neuron projection development	regulation of neuron differentiation	circulatory system development	neuron development	neuron development
Fold Enrichment	7.13	4.79	4.4	3.22	3.15	2.32	2.27	2.24	2.19	2.19	2.17	2.02	1.88	1.85	1.83

## Sheet: Fig. 1l
	Pax7	Myf5	MyoD	Fgfr4	Eya4	Myh3	Cdh5	Angpt2	Pdgfra	Nefl	Nefm	Efna5	Hoxb5	Hoxb6	Hoxb7	Hoxb8	Hoxb9	Hoxb13
	0.285624	0.652898	0.561775	0.0320656	0.181952	0.286203	289.128	5.00443	2.30043	3.25242	4.81928	2.21257	3.16134	6.08141	6.33296	28.6292	14.9469	3.74833
	0.0573698	0.855119	0.533872	0.0488595	0.136371	0.325389	307.737	4.70821	2.11433	3.42898	4.27646	2.39314	3.29809	5.44173	3.68667	18.7119	9.91985	13.3767
	0.0557982	0.620109	0.531505	0.0112617	0.266877	0.251998	214.398	9.05439	3.65813	2.88851	4.25417	2.12878	4.0777	6.53419	2.7378	26.2956	13.6712	23.8105
	0.393059	0.573855	0.533494	0.0832651	0.732463	0.305029	266.916	2.4848	4.25038			4.23252	7.88833	7.06447	3.29177	28.9166	29.6389	3.08925
	0.395395	0.568294		0.0357538		0.219818	131.699		4.73718			3.75789	7.32043	6.74441	3.2845	41.2506	22.0284	17.3707
				0.0620755			306.767		4.4119			4.45808						12.138

## Sheet: Fig. 2a
	C2C12	Hira KO	C2C12	Hira KO	C2C12	Hira KO	C2C12	Hira KO	C2C12	Hira KO
	Promoter	Promoter	Intron	Intron	Intergenic	Intergenic	Exon	Exon	UTR	UTR
	17173	1624	10371	849	9545	1165	736	74	614	32

## Sheet: Fig. 2b
		C2C12	Hira KO
	Promoter	44.676	43.3761
	Intron	26.9804	22.6763
	Intergenic	24.8316	31.1165
	Exon	1.91472	1.9765
	UTR	1.59734	0.854701

## Sheet: Fig. 3c
	Control	cKO
	39.6677	28.6717
	29.5038	26.5448
	32.8429	10.6691
		13.7777

[truncated: 27 more sheets: Fig. 3e, Fig. 3g, Fig. 3i, Fig. 3k, Fig. 4c, Fig. 4d, Fig. 4f, Fig. 4g, Fig. 5h, Fig. 5i, Fig. 5j, Fig. 5k, Sup Fig. 1b, Sup Fig. 1e, Sup Fig. 1g, Sup Fig. 1h, Sup Fig. 2a, Sup Fig. 2e, Sup Fig. 2f, Sup Fig. 3b …]
